# Supplementary material for: Inhibition of DNA Repair in Combination with Temozolomide or Dianhydrogalactiol Overcomes Temozolomide-Resistant Glioma Cells
Source: Cancers (Basel). 2021 May 24;13(11):2570. doi: 10.3390/cancers13112570 (PMC8197190; doi:10.3390/cancers13112570)
Supplement: Supplementary file 1 [file cancers-13-02570-s001.zip]

Archive with 1 entries (1 files):
- cancers-1201956-supplementary.pdf
